# Supplementary material for: Hypervirulent Klebsiella pneumoniae is emerging as an increasingly prevalent K. pneumoniae pathotype responsible for nosocomial and healthcare-associated infections in Beijing, China
Source: Virulence. 2020 Sep 12;11(1):1215–24. doi: 10.1080/21505594.2020.1809322 (PMC7549996; doi:10.1080/21505594.2020.1809322)
Supplement: Supplemental Material [file KVIR_A_1809322_SM9175.xlsx]

## Sheet: sheet1
ID	accession	biosample_accession	isolation	Community-acquired infection	Healthcare-associated infection	Nosocomial infection	Imipenem	Meropenem	Amikacin	Ampicillin/Sulbactam	Aztreonam	Cefazolin	Cefepime	Ceftriaxone	Ceftazidime	Cefotetan	Ciprofloxacin	Gentamicin	Levofloxacin	Piperacillin/ Tazobactam	Tobramycin	Trimethoprim/Sulfamethoxazole
T3-7	SRR10223899	SAMN12886343	bile	NO	NO	YES	R	R	R	R	R	R	R	R	R	R	R	R	R	R	R	R
T4-3	SRR10223898	SAMN12886344	pus	NO	NO	YES	R	R	R	R	R	R	R	R	R	R	R	R	R	R	R	R
T2-3	SRR10223887	SAMN12886345	pus	NO	NO	YES	R	R	R	R	R	R	R	R	R	R	R	R	R	R	R	R
T3-8	SRR10223876	SAMN12886346	urine	NO	NO	YES	R	R	R	R	R	R	R	R	R	R	R	R	R	R	R	R
T2-8	SRR10223865	SAMN12886347	sputum	NO	NO	YES	R	R	R	R	R	R	R	R	R	R	R	R	R	R	R	R
T3-1	SRR10223855	SAMN12886348	sputum	NO	NO	YES	R	R	R	R	R	R	R	R	R	R	R	R	R	R	R	R
T2-7	SRR10223854	SAMN12886349	sputum	NO	YES	NO	R	R	S	R	R	R	R	R	R	R	R	S	R	R	S	S
T4-1	SRR10223853	SAMN12886350	sputum	NO	NO	YES	R	R	R	R	R	R	R	R	R	R	R	R	R	R	R	S
T3-3	SRR10223852	SAMN12886351	sputum	NO	NO	YES	R	R	S	R	R	R	S	R	R	S	R	S	R	R	S	S
BDMS190620074-1a	SRR10223851	SAMN12886352	BALF	NO	NO	YES	R	R	S	R	R	R	S	R	R	S	R	S	R	R	S	S
T3-5	SRR10223897	SAMN12886353	sputum	NO	NO	YES	R	R	S	R	R	R	S	R	R	S	R	S	R	R	S	S
T3-2	SRR10223896	SAMN12886354	wound	NO	NO	YES	R	R	S	R	R	R	R	R	R	R	R	S	R	R	S	S
T2-2	SRR10223895	SAMN12886355	sputum	NO	NO	YES	R	R	S	R	R	R	R	R	R	R	R	S	R	R	S	S
T2-5	SRR10223894	SAMN12886356	sputum	NO	NO	YES	S	R	S	R	R	R	R	R	R	S	R	S	R	S	S	S
T3-4	SRR10223893	SAMN12886357	urine	NO	NO	YES	R	R	S	R	R	R	R	R	R	R	R	S	R	R	S	R
T2-9	SRR10223892	SAMN12886358	sputum	NO	NO	YES	R	R	S	R	R	R	R	R	R	R	R	S	R	R	S	S
BDMS190620075-1a	SRR10223891	SAMN12886359	urine	NO	NO	YES	R	R	R	R	R	R	R	R	R	R	R	R	R	R	R	S
T1-4	SRR10223890	SAMN12886360	sputum	NO	NO	YES	S	S	S	R	S	R	S	S	R	S	R	S	R	S	R	R
T4-2	SRR10223889	SAMN12886361	sputum	NO	YES	NO	R	R	S	R	R	R	R	R	R	R	R	S	R	R	S	S
T1-6	SRR10223888	SAMN12886362	sputum	NO	NO	YES	R	R	R	R	R	R	R	R	R	R	R	R	R	R	R	R
T2-1	SRR10223886	SAMN12886363	bile	NO	NO	YES	R	R	S	R	R	R	R	R	R	R	R	R	R	R	R	S
T2-6	SRR10223885	SAMN12886364	pus	NO	YES	NO	R	R	S	R	R	R	R	R	R	R	R	S	R	R	S	S
T2-4	SRR10223884	SAMN12886365	sputum	NO	NO	YES	R	R	R	R	R	R	R	R	R	R	R	R	R	R	R	S
T1-1	SRR10223883	SAMN12886366	sputum	NO	NO	YES	R	R	R	R	R	R	R	R	R	R	R	R	R	R	R	R
BDMS190620079-1a	SRR10223882	SAMN12886367	urine	NO	NO	YES	S	S	S	R	S	R	S	S	S	S	R	S	R	S	R	R
BDMS190620081-1a	SRR10223881	SAMN12886368	sputum	NO	NO	YES	S	S	S	S	S	S	S	S	S	S	R	S	R	S	S	R
T1-5	SRR10223880	SAMN12886369	sputum	NO	NO	YES	R	R	R	R	R	R	R	R	R	R	R	R	R	R	R	S
BDMS190620073-1a	SRR10223879	SAMN12886370	sputum	NO	NO	YES	S	S	R	R	R	R	R	R	R	S	R	R	R	S	R	R
T1-7	SRR10223878	SAMN12886371	sputum	NO	NO	YES	S	S	R	R	R	R	R	R	R	S	R	R	R	R	R	R
BDMS190620078-1a	SRR10223877	SAMN12886372	sputum	NO	NO	YES	S	S	R	R	S	R	S	S	S	R	R	R	R	R	R	R
BDMS190620080-1a	SRR10223875	SAMN12886373	sputum	NO	YES	NO	S	S	S	R	R	R	S	R	R	S	R	R	R	S	R	R
BDMS190620076-1a	SRR10223874	SAMN12886374	urine	NO	YES	NO	S	S	S	R	S	R	S	S	S	S	R	S	R	S	R	R
BDMS190620082-1a	SRR10223873	SAMN12886375	sputum	NO	NO	YES	S	S	S	R	S	R	S	R	R	S	R	R	R	R	R	R
BDMS190620077-1a	SRR10223872	SAMN12886376	sputum	NO	NO	YES	R	R	S	R	R	R	R	R	R	R	R	R	R	R	S	S
KPN144	SRR10223871	SAMN12886377	bile	NO	NO	YES	S	S	S	R	R	R	R	R	R	S	R	S	R	R	R	R
KPN259	SRR10223870	SAMN12886378	bile	NO	NO	YES	S	S	S	R	R	R	S	R	R	S	R	S	R	S	S	R
BDMS190620083-1a	SRR10223869	SAMN12886379	bile	NO	NO	YES	S	S	S	R	R	R	S	R	R	S	R	S	R	S	S	R
KPN46	SRR10223868	SAMN12886380	urine	NO	NO	YES	S	S	S	R	R	R	S	R	R	S	R	S	R	S	S	R
BDMS190620089-1a	SRR10223867	SAMN12886381	sputum	YES	NO	NO	S	S	S	S	S	S	S	S	S	S	S	S	S	S	S	S
BDMS190620087-1a	SRR10223866	SAMN12886382	sputum	NO	NO	YES	S	S	S	S	S	S	S	S	S	S	S	S	S	S	S	S
BDMS190620072-1a	SRR10223864	SAMN12886383	sputum	NO	YES	NO	S	S	S	S	S	S	S	S	S	S	S	S	S	S	S	S
T1-9	SRR10223863	SAMN12886384	sputum	NO	NO	YES	S	S	S	R	R	R	S	S	R	S	S	S	S	S	S	S
KPN355	SRR10223862	SAMN12886385	urine	NO	NO	YES	S	S	S	S	S	S	S	S	S	S	S	S	S	S	S	S
KPN360	SRR10223861	SAMN12886386	sputum	NO	NO	YES	S	S	S	S	S	S	S	S	S	S	S	S	S	S	S	S
BDMS190620086-1a	SRR10223860	SAMN12886387	sputum	NO	YES	NO	S	S	S	S	S	S	S	S	S	S	S	S	S	S	S	S
BDMS190620071-1a	SRR10223859	SAMN12886388	pus	NO	YES	NO	S	S	S	S	S	S	S	S	S	S	S	S	S	S	S	S
BDMS190620085-1a	SRR10223858	SAMN12886389	sputum	NO	YES	NO	S	S	S	S	S	S	S	S	S	S	S	S	S	S	S	S
BDMS190620084-1a	SRR10223857	SAMN12886390	sputum	NO	YES	NO	S	S	S	R	S	R	S	R	S	S	S	S	S	S	S	S
BDMS190620088-1a	SRR10223856	SAMN12886391	sputum	YES	NO	NO	S	S	S	R	S	R	S	R	S	S	S	S	S	S	S	S
